# Supplementary material for: Sexual dimorphism in glutathione metabolism and glutathione-dependent responses
Source: Redox Biol. 2019 Dec 17;31:101410. doi: 10.1016/j.redox.2019.101410 (PMC7212491; doi:10.1016/j.redox.2019.101410)
Supplement: Multimedia component 1 [file mmc1.xml]

<?xml version="1.0" encoding="UTF-8" standalone="no"?><data:data><datasets><author>rasmis@wakehealth.edu</author><type>0</type><dataset><value>1</value><reason>No data was used for the research described in the article</reason><comments/></dataset></datasets></data:data>
